# Supplementary material for: Comparing the Influence of Residual Stress on Composite Materials Made of Polyhydroxybutyrate (PHB) and Amorphous Hydrogenated Carbon (a-C:H) Layers: Differences Caused by Single Side and Full Substrate Film Attachment during Plasma Coating
Source: Polymers (Basel). 2021 Jan 6;13(2):184. doi: 10.3390/polym13020184 (PMC7825619; doi:10.3390/polym13020184)
Supplement: Supplementary file 1 [file polymers-13-00184-s001.zip]

Archive with 2 entries (2 files):
- SI-IR-PHB proofreading DONE.docx
- SI-SEM-PHB proofreading-DONE.docx
